# Supplementary material for: PERK induces resistance to cell death elicited by endoplasmic reticulum stress and chemotherapy
Source: Mol Cancer. 2017 May 12;16:91. doi: 10.1186/s12943-017-0657-0 (PMC5427528; doi:10.1186/s12943-017-0657-0)
Supplement: Supplementary file 6 — Expression of genes involved in the UPR in HT29, HT29/Tun and HT29/MDR cells. ERAD: ER-associated degradation; UPR: unfolded protein response; ERQC: ER-quality control. Fold-Change (2^(− Delta Delta Ct)) is the normalized gene expression (2^(− Delta Ct)) in HT29/Tun or HT29/MDR cells, divided the normalized gene expression (2^(− Delta Ct)) in HT29 cells (n = 4), where Ct is the threshold cycle in qRT-PCR. Fold-change values greater than 1 indicate up-regulation, fold-change values less than 1 indicate down-regulation. The p values are calculated based on a Student’s t-test of the replicate 2^(− Delta Ct) values for each gene. p < 0.05 was considered significant. Genes significantly up- or down-regulated more than 2-fold either in HT29/Tun or HT29/MDR cells are in bold characters. (XLSX 16 kb) [file 12943_2017_657_MOESM6_ESM.xlsx]

## Sheet: Foglio1
Ref Seq	Gene name	Biological function	Fold change HT29/Tun vs HT29 cells	p value	Fold change HT29/MDR vs HT29 cells	p value
NM_001144	AMFR	ERAD; cholesterol homeostasis	0.18	ns	1.16	ns
NM_024866	ADM2	Protein synthesis	0.02	ns	0.76	ns
NM_183356	ASNS	Protein synthesis	0.31	0.001	0.3	0.001
NM_001675	ATF4	UPR	4.95	0.001	1.04	ns
NM_007348	ATF6	UPR	1.33	ns	1.12	ns
NM_004381	ATF6B	UPR	0.13	0.001	1.2	ns
NM_004993	ATXN3	ERQC/ERAD	5.2	ns	0.79	ns
NM_004324	BAX	Cell death	1.31	ns	1.53	ns
NM_032621	BEX2	Cell death	0.03	ns	0.88	ns
NM_004343	CALR	ERQC	5.53	0.001	0.94	ns
NM_001746	CANX	ERQC	3.39	0.001	1.33	ns
NM_006430	CCT4	ERQC	0.47	0.001	0.49	0.001
NM_005194	CEBPB	Cell death or survival	97.59	0.001	0.88	ns
NM_006368	CREB3	Cell death or survival	2.61	ns	0.94	ns
NM_032607	CREB3L3	UPR	0.06	ns	1.16	ns
NM_004083	DDIT3	Cell death	0.88	ns	0.41	0.001
NM_024295	DERL1	ERAD	2.11	0.01	1.38	ns
NM_012328	DNAJB9	Cell survival	2.1	0.01	0.23	0.001
NM_018981	DNAJC10	ERAD	0.61	0.05	0.69	ns
NM_006260	DNAJC3	ERQC; UPR	0.72	ns	0.47	0.02
NM_014674	EDEM1	ERAD	0.95	ns	0.82	ns
NM_032025	EIF2A	UPR	3.63	0.001	1.95	ns
NM_004836	EIF2AK3/PERK	UPR; cell death	15.37	0.02	17.27	0.05
NM_001433	ERN1	Cell death	0.92	ns	1.01	ns
NM_033266	ERN2	Cell death	0.43	ns	1.88	ns
NM_014584	ERO1L	ERQC; cell death	0.69	ns	0.64	ns
NM_019891	ERO1LB	Cell death	0.22	ns	0.88	ns
NM_015051	ERP44	ERQC	0.42	0.001	0.47	0.001
NM_018438	FBXO6	ERAD	0.05	ns	0.88	ns
NM_198334	GANAB	ERQC	4.68	0.005	0.79	ns
NM_198141	GANC	ERQC	1.55	ns	0.88	ns
NM_016095	GINS2	Cell cycle	0.02	ns	0.91	ns
NM_014685	HERPUD1	ERQC; ERAD	2.23	0.02	2.54	ns
NM_005346	HSPA1B	ERQC	4.34	0.005	1.2	ns
NM_021979	HSPA2	ERQC	0.21	ns	0.42	ns
NM_002154	HSPA4	ERQC	0.67	ns	0.52	ns
NM_014278	HSPA4L	ERQC	0.86	ns	0.28	0.001
NM_005347	HSPA5	ERQC; UPR	4.17	0.001	0.21	0.05
NM_006644	HSPH1	ERQC; UPR	0.3	0.001	0.1	0.001
NM_013247	HTRA2	Cell death	2.99	ns	1.82	ns
NM_153692	HTRA4	ERQC	0.01	ns	0.45	ns
NM_031479	INHBE	Cell cycle	0.16	ns	0.88	ns
NM_016133	INSIG2	ERAD; cholesterol homeostasis	4.5	0.001	0.82	ns
NM_014407	KCNMB3	Calcium flux	0.29	0.02	0.54	0.05
NM_006010	MANF	Cell survival	0.62	0.02	1.01	ns
NM_002750	MAPK8	Cell death or survival	1.06	ns	1.24	ns
NM_002752	MAPK9	Cell death	0.27	0.005	0.79	ns
NM_003791	MBTPS1	Cholesterol homeostasis	1.84	ns	0.82	ns
NM_015884	MBTPS2	Cholesterol homeostasis	1.97	ns	0.41	ns
NM_005914	MCM4	Cell cycle	0.04	ns	0.07	ns
NM_017921	NPLOC4	ERAD	6.85	0.01	0.82	ns
NM_006184	NUCB1	UPR	1.98	ns	1.16	ns
NM_006812	OS9	ERAD	6.61	0.01	1.12	ns
NM_182649	PCNA	Cell cycle	0.65	0.05	0.56	0.01
NM_005313	PDIA3	ERQC	0.88	ns	1.95	0.02
NM_002624	PFDN5	ERQC	0.47	0.001	0.45	0.002
NM_021130	PPIA	ERQC	30.92	0.001	0.4	0.005
NM_014330	PPP1R15A	Cell survival	6.16	0.005	0.79	ns
NM_002743	PRKCSH	ERQC	0.95	ns	1.75	0.05
NM_006913	RNF5	ERAD	0.01	0.002	1.08	ns
NM_002950	RPN1	ERQC	4.21	0.005	1.75	ns
NM_001034	RRM2	Cell cycle	1.77	ns	1.2	ns
NM_012235	SCAP	Cholesterol homeostasis	0.68	ns	0.66	ns
NM_003262	SEC62	ERQC	6.82	0.001	0.5	0.05
NM_007214	SEC63	ERQC	0.28	ns	0.41	ns
NM_005065	SEL1L	ERQC	0.89	ns	0.71	ns
NM_203472	SELS	ERAD	0.01	0.002	1.33	ns
NM_014445	SERP1	ERQC	3.63	0.001	0.49	ns
NM_022464	SIL1	ERQC	0.36	ns	0.41	ns
NM_005835	SLC17A2	Phosphate transport	0.02	ns	0.88	ns
NM_004176	SREBF1	Cholesterol homeostasis	0.8	ns	0.88	ns
NM_172230	SYVN1	ERQC; cell survival	0.49	ns	0.79	ns
NM_030752	TCP1	ERQC	1.21	ns	0.88	ns
NM_000113	TOR1A	ERQC	0.89	ns	0.62	0.01
NM_021158	TRIB3	Cell death	9.66	0.002	1.16	ns
NM_001071	TYMS	Cell cycle	2.11	0.05	1.16	ns
NM_182688	UBE2G2	ERAD	0.95	ns	0.97	ns
NM_014607	UBXN4	ERAD	3.19	0.005	1.08	ns
NM_005659	UFD1L	ERAD	0.41	0.005	0.76	ns
NM_020120	UGGT1	ERQC	0.37	0.01	0.79	ns
NM_013282	UHRF1	Cell cycle	0.68	ns	0.85	ns
NM_005151	USP14	ERAD	0.38	0.001	0.91	ns
NM_007126	VCP	ERAD	1.49	ns	0.91	ns
NM_005080	XBP1	UPR	1.38	ns	1.28	ns
