# Supplementary material for: PERK induces resistance to cell death elicited by endoplasmic reticulum stress and chemotherapy
Source: Mol Cancer. 2017 May 12;16:91. doi: 10.1186/s12943-017-0657-0 (PMC5427528; doi:10.1186/s12943-017-0657-0)
Supplement: Supplementary file 11 — Tumor growth in mice bearing HT29 and HT29/MDR tumors. Tumor volume (reported in mm3) of HT29 and HT29/MDR, inducibly silenced for PERK, untreated (Ctrl) or treated with oxaliplatin (oPt), as indicated in Methods and in the main Figure 6, at different time points for each animal. (XLSX 24 kb) [file 12943_2017_657_MOESM11_ESM.xlsx]

## Sheet: raw data
group: HT29 Ctrl
day	0		3		6		9		12		15		18		21
0	100	15	350	97	600	159	915	202	1459	115	1789	159	2031	204	2258	256
mouse #1	95		329		552		826		1543		1892		2012		2234
mouse #2	94		259		489		571		1278		1653		2210		2612
mouse #3	110		456		672		1192		1572		1792		2673		2873
mouse #4	113		501		792		849		1328		1562		1893		2098
mouse #5	119		428		681		876		1291		1872		2091		2152
mouse #6	90		289		362		624		1502		1936		2183		2312
mouse #7	98		378		402		1192		1567		1921		2011		2267
mouse #8	89		389		451		1109		1678		1932		2027		2178
mouse #9	93		299		411		1193		1620		1973		2173		2271
mouse #10	97		409		674		743		1381		1918		1981		2011
mouse #11	91		390		629		791		1361		1723		1983		2091
mouse #12	108		410		791		1192		1379		1645		1834		2139
mouse #13	92		209		630		723		1367		1564		1801		2261
mouse #14	98		201		679		802		1432		1659		1672		2190
mouse #15	113		307		792		1045		1589		1792		1919		2188
mean	100	9.8416	350.267	88.6731	600.467	147.31	915.2	219.319	1459.2	129.158	1788.93	143.959	2030.87	231.275	2258.47	217.635
HT29 Pt
day	0		3		6		9		12		15		18		21
0	100	19	251	121	453	156	561	175	764	206	985	214	1231	299	1421	215
mouse #1	88		209		452		534		721		910		1032		1342
mouse #2	132		481		681		882		902		1281		1452		1421
mouse #3	123		339		729		821		1192		1329		1729		1982
mouse #4	87		198		345		562		673		874		1088		1271
mouse #5	92		191		381		508		691		1012		1562		1623
mouse #6	93		184		362		663		832		983		1043		1452
mouse #7	108		383		693		721		911		1284		1623		1782
mouse #8	86		101		234		362		672		892		1182		1229
mouse #9	128		202		271		302		783		934		1472		1562
mouse #10	117		234		371		439		547		672		1029		1314
mouse #11	83		178		391		431		802		993		1221		1372
mouse #12	89		156		378		463		582		632		822		1235
mouse #13	103		415		772		891		1034		1284		1293		1372
mouse #14	83		209		381		409		582		783		923		1242
mouse #15	89		291		362		427		530		924		992		1119
mean	100.067	17.1983	251.4	107.082	453.533	173.903	561	190.528	763.6	188.069	985.8	220.687	1230.87	277.741	1421.2	230.896
HT29/MDR (- doxy) Ctrl
mean	SD
day	0		3		6		9		12		15		18		21
0	100	23	562	54	1056	102	1423	175	1982	102	2569	341	3124	324	3456	451
mouse #1	117		502		982		1321		1872		2761		3381		3192
mouse #2	81		581		1212		1452		2082		3261		3214		3552
mouse #3	85		572		902		1192		1823		2451		2763		3976
mouse #4	92		521		942		1129		1956		2212		3092		3232
mouse #5	118		591		1182		1362		1892		2782		3278		3281
mouse #6	111		589		1021		1282		1889		2217		2981		2766
mouse #7	89		601		1192		1620		1992		2918		3672		4292
mouse #8	81		672		1212		1521		1921		2034		2772		2832
mouse #9	83		523		932		1361		2112		2671		3324		3181
mouse #10	81		498		927		1244		1782		2116		2672		3252
mouse #11	119		513		1002		1281		1823		2451		3187		3682
mouse #12	118		571		1023		1672		2192		2715		3391		3662
mouse #13	92		601		1182		1521		2188		2654		2579		3897
mouse #14	119		621		1152		1562		2091		2312		3271		3356
mouse #15	118		472		982		1821		2118		2978		3283		3688
mean	100.267	16.7948	561.867	54.8594	1056.33	117.426	1422.73	194.282	1982.2	138.286	2568.87	351.101	3124	309.07	3456.07	419.485
HT29/MDR (- doxy) oPt
day	0		3		6		9		12		15		18		21
0	100	21	451	78	902	104	1287	168	1896	158	2341	357	2987	399	3276	456
mouse #1	92		433		905		1452		1882		2214		3242		3452
mouse #2	111		541		982		1231		1772		2632		3761		4201
mouse #3	92		452		892		1298		1623		2244		2812		3256
mouse #4	82		398		821		1352		1882		2281		3092		3422
mouse #5	114		401		991		1421		2048		2783		3505		3982
mouse #6	112		445		778		1231		2044		2821		3492		3602
mouse #7	82		448		892		1324		1988		2201		2781		3022
mouse #8	93		612		882		1621		1924		2024		2281		2662
mouse #9	121		523		801		1123		1824		2161		2541		2882
mouse #10	88		447		1119		1241		1872		2834		3422		3621
mouse #11	113		501		982		1189		1884		2271		2812		3212
mouse #12	118		443		1023		1423		1982		2291		2866		3092
mouse #13	115		421		889		1421		2281		2681		2872		3286
mouse #14	88		402		882		1134		1872		2012		2888		2928
mouse #15	83		298		698		844		1562		1662		2432		2678
mean	100.267	14.6895	451	72.7883	902.467	106.026	1287	181.944	1896	172.836	2340.8	340.944	2986.6	425.477	3286.53	442.711
HT29/MDR (+ doxy) Ctrl
day	0		3		6		9		12		15		18		21
	100	24	356	76	751	89	1123	114	1521	116	1943	187	2235	284	2561	256
mouse #1	102		389		792		1281		1520		1892		2671		3068
mouse #2	81		402		822		1192		1481		1998		2821		2809
mouse #3	88		321		689		982		1392		1872		2281		2872
mouse #4	92		420		702		1092		1482		1983		1982		2672
mouse #5	122		381		789		998		1672		2221		2661		2708
mouse #6	108		340		723		983		1662		2289		2401		2801
mouse #7	119		309		788		1092		1789		2088		2019		2656
mouse #8	88		349		621		923		1478		2002		2281		2451
mouse #9	118		322		602		1251		1623		1778		1892		2281
mouse #10	82		229		891		1267		1472		1726		1982		2281
mouse #11	91		423		892		1332		1562		1802		2091		2181
mouse #12	120		209		603		1084		1245		1609		2092		2382
mouse #13	117		488		881		1241		1522		1888		2088		2388
mouse #14	92		462		672		996		1423		1982		1982		2452
mouse #15	80		293		802		1128		1498		2022		2281		2408
mean	100	15.8294	355.8	79.1366	751.267	100.992	1122.8	130.699	1521.4	130.086	1943.47	179.346	2235	288.84	2560.67	257.236
HT29/MDR (+ doxy) oPt
day	0		3		6		9		12		15		18		21
	100	13	236	61	541	65	602	88	812	97	1056	105	1159	154	1621	126
mouse #1	89		178		589		602		872		1172		1201		1482
mouse #2	98		262		443		566		834		1180		1182		1478
mouse #3	115		362		441		404		821		1182		1402		1692
mouse #4	110		244		488		562		682		1082		1271		1680
mouse #5	114		248		592		602		802		1084		1092		1656
mouse #6	88		156		434		509		860		983		1002		1698
mouse #7	82		167		489		672		892		1182		1129		1623
mouse #8	92		209		672		802		882		1092		1371		1479
mouse #9	108		228		502		582		673		872		1092		1692
mouse #10	83		220		602		732		824		1088		1212		1467
mouse #11	89		229		552		574		606		892		892		1498
mouse #12	101		228		508		609		782		923		1243		1602
mouse #13	108		392		593		603		800		1024		1092		1681
mouse #14	112		221		609		609		882		988		1101		1802
mouse #15	112		198		598		603		966		1102		1099		1802
mean	100.067	11.967	236.133	64.6152	540.8	73.514	602.067	90.1716	811.867	94.9924	1056.4	105.524	1158.73	132.547	1622.13	116.178

## Sheet: Table
Group: HT29 Ctrl
day	0	3	6	9	12	15	18	21
mouse #1	95	329	552	826	1543	1892	2012	2234
mouse #2	94	259	489	571	1278	1653	2210	2612
mouse #3	110	456	672	1192	1572	1792	2673	2873
mouse #4	113	501	792	849	1328	1562	1893	2098
mouse #5	119	428	681	876	1291	1872	2091	2152
mouse #6	90	289	362	624	1502	1936	2183	2312
mouse #7	98	378	402	1192	1567	1921	2011	2267
mouse #8	89	389	451	1109	1678	1932	2027	2178
mouse #9	93	299	411	1193	1620	1973	2173	2271
mouse #10	97	409	674	743	1381	1918	1981	2011
mouse #11	91	390	629	791	1361	1723	1983	2091
mouse #12	108	410	791	1192	1379	1645	1834	2139
mouse #13	92	209	630	723	1367	1564	1801	2261
mouse #14	98	201	679	802	1432	1659	1672	2190
mouse #15	113	307	792	1045	1589	1792	1919	2188
Group: HT29 Pt
day	0	3	6	9	12	15	18	21
mouse #1	88	209	452	534	721	910	1032	1342
mouse #2	132	481	681	882	902	1281	1452	1421
mouse #3	123	339	729	821	1192	1329	1729	1982
mouse #4	87	198	345	562	673	874	1088	1271
mouse #5	92	191	381	508	691	1012	1562	1623
mouse #6	93	184	362	663	832	983	1043	1452
mouse #7	108	383	693	721	911	1284	1623	1782
mouse #8	86	101	234	362	672	892	1182	1229
mouse #9	128	202	271	302	783	934	1472	1562
mouse #10	117	234	371	439	547	672	1029	1314
mouse #11	83	178	391	431	802	993	1221	1372
mouse #12	89	156	378	463	582	632	822	1235
mouse #13	103	415	772	891	1034	1284	1293	1372
mouse #14	83	209	381	409	582	783	923	1242
mouse #15	89	291	362	427	530	924	992	1119
HT29/MDR (- doxy) Ctrl
day	0	3	6	9	12	15	18	21
mouse #1	117	502	982	1321	1872	2761	3381	3192
mouse #2	81	581	1212	1452	2082	3261	3214	3552
mouse #3	85	572	902	1192	1823	2451	2763	3976
mouse #4	92	521	942	1129	1956	2212	3092	3232
mouse #5	118	591	1182	1362	1892	2782	3278	3281
mouse #6	111	589	1021	1282	1889	2217	2981	2766
mouse #7	89	601	1192	1620	1992	2918	3672	4292
mouse #8	81	672	1212	1521	1921	2034	2772	2832
mouse #9	83	523	932	1361	2112	2671	3324	3181
mouse #10	81	498	927	1244	1782	2116	2672	3252
mouse #11	119	513	1002	1281	1823	2451	3187	3682
mouse #12	118	571	1023	1672	2192	2715	3391	3662
mouse #13	92	601	1182	1521	2188	2654	2579	3897
mouse #14	119	621	1152	1562	2091	2312	3271	3356
mouse #15	118	472	982	1821	2118	2978	3283	3688
Group: HT29/MDR (- doxy) oPt
day	0	3	6	9	12	15	18	21
mouse #1	92	433	905	1452	1882	2214	3242	3452
mouse #2	111	541	982	1231	1772	2632	3761	4201
mouse #3	92	452	892	1298	1623	2244	2812	3256
mouse #4	82	398	821	1352	1882	2281	3092	3422
mouse #5	114	401	991	1421	2048	2783	3505	3982
mouse #6	112	445	778	1231	2044	2821	3492	3602
mouse #7	82	448	892	1324	1988	2201	2781	3022
mouse #8	93	612	882	1621	1924	2024	2281	2662
mouse #9	121	523	801	1123	1824	2161	2541	2882
mouse #10	88	447	1119	1241	1872	2834	3422	3621
mouse #11	113	501	982	1189	1884	2271	2812	3212
mouse #12	118	443	1023	1423	1982	2291	2866	3092
mouse #13	115	421	889	1421	2281	2681	2872	3286
mouse #14	88	402	882	1134	1872	2012	2888	2928
mouse #15	83	298	698	844	1562	1662	2432	2678
Group: HT29/MDR (+ doxy) Ctrl
day	0	3	6	9	12	15	18	21
mouse #1	102	389	792	1281	1520	1892	2671	3068
mouse #2	81	402	822	1192	1481	1998	2821	2809
mouse #3	88	321	689	982	1392	1872	2281	2872
mouse #4	92	420	702	1092	1482	1983	1982	2672
mouse #5	122	381	789	998	1672	2221	2661	2708
mouse #6	108	340	723	983	1662	2289	2401	2801
mouse #7	119	309	788	1092	1789	2088	2019	2656
mouse #8	88	349	621	923	1478	2002	2281	2451
mouse #9	118	322	602	1251	1623	1778	1892	2281
mouse #10	82	229	891	1267	1472	1726	1982	2281
mouse #11	91	423	892	1332	1562	1802	2091	2181
mouse #12	120	209	603	1084	1245	1609	2092	2382
mouse #13	117	488	881	1241	1522	1888	2088	2388
mouse #14	92	462	672	996	1423	1982	1982	2452
mouse #15	80	293	802	1128	1498	2022	2281	2408
Group: HT29/MDR (+ doxy) oPt
day	0	3	6	9	12	15	18	21
mouse #1	89	178	589	602	872	1172	1201	1482
mouse #2	98	262	443	566	834	1180	1182	1478
mouse #3	115	362	441	404	821	1182	1402	1692
mouse #4	110	244	488	562	682	1082	1271	1680
mouse #5	114	248	592	602	802	1084	1092	1656
mouse #6	88	156	434	509	860	983	1002	1698
mouse #7	82	167	489	672	892	1182	1129	1623
mouse #8	92	209	672	802	882	1092	1371	1479
mouse #9	108	228	502	582	673	872	1092	1692
mouse #10	83	220	602	732	824	1088	1212	1467
mouse #11	89	229	552	574	606	892	892	1498
mouse #12	101	228	508	609	782	923	1243	1602
mouse #13	108	392	593	603	800	1024	1092	1681
mouse #14	112	221	609	609	882	988	1101	1802
mouse #15	112	198	598	603	966	1102	1099	1802
